# Supplementary material for: Expression and Function of Hypoxia Inducible Factor-1α and Vascular Endothelial Growth Factor in Pulp Tissue of Teeth under Orthodontic Movement
Source: Mediators Inflamm. 2015 Sep 9;2015:215761. doi: 10.1155/2015/215761 (PMC4579319; doi:10.1155/2015/215761)
Supplement: Supplementary file 1 — Histological examination of periodontal tissues. [file 215761.f1.zip]

Archive with 3 entries (2 files):
- 215761.f1/
- 215761.f1/description of supplementary materials.docx
- 215761.f1/mat.215761.v2.docx
